# Supplementary material for: Triazine-Modified Color-Responsive Triarylboron/Acridine Fluorescent Probe with Multi-Channel Charge Transfer for Highly Sensitive Fluoride Ion Detection
Source: Molecules. 2025 Feb 14;30(4):879. doi: 10.3390/molecules30040879 (PMC11858165; doi:10.3390/molecules30040879)
Supplement: Supplementary file 1 [file molecules-30-00879-s001.zip]

Archive with 1 entries (1 files):
- molecules-3418461-supplementary.pdf
